# Supplementary material for: Sustainable Wax Coatings Made from Pine Needle Extraction Waste for Nanopaper Hydrophobization
Source: Membranes (Basel). 2022 May 20;12(5):537. doi: 10.3390/membranes12050537 (PMC9145576; doi:10.3390/membranes12050537)
Supplement: Supplementary file 1 [file membranes-12-00537-s001.zip]

Archive with 1 entries (1 files):
- membranes-1714730-supplementary.pdf
